# Supplementary material for: Microencapsulation of Bacteriophages Using Membrane Emulsification in Different pH-Triggered Controlled Release Formulations for Oral Administration
Source: Pharmaceuticals (Basel). 2021 May 2;14(5):424. doi: 10.3390/ph14050424 (PMC8147480; doi:10.3390/ph14050424)
Supplement: Supplementary file 1 [file pharmaceuticals-14-00424-s001.zip]

Archive with 1 entries (1 files):
- pharmaceuticals-1172081-supplementary.pdf
